# Supplementary material for: Bovine Natural Antibody Relationships to Specific Antibodies and Fasciola hepatica Burdens after Experimental Infection and Vaccination with Glutathione S-Transferase
Source: Vet Sci. 2022 Jan 31;9(2):58. doi: 10.3390/vetsci9020058 (PMC8876122; doi:10.3390/vetsci9020058)
Supplement: Supplementary file 1 [file vetsci-09-00058-s001.zip]

Archive with 1 entries (1 files):
- vetsci-1536284-supplementary.pdf
